# Supplementary material for: Two Multidrug-Resistant Escherichia coli Isolates from Blood Cultures After Cervical Conization in a Patient with Cervical Intraepithelial Neoplasia Grade II: Phenotypic and Genomic Characterization
Source: Pathogens. 2026 Apr 28;15(5):476. doi: 10.3390/pathogens15050476 (PMC13209812; doi:10.3390/pathogens15050476)
Supplement: Supplementary file 1 [file pathogens-15-00476-s001.zip › Additional file 1.xlsx]

## Sheet: Table S1
Table S1. Public Escherichia coli genomes used in this study.
Assembly barcode	Name	Year	Country	Continent	Source	ST	O serotype	H serotype	Sample ID	BioProject ID
ESC_GA0322AA_AS	C-0863N0013	–	–	–	–	744	101	9	SAMEA3681628	PRJEB11950
ESC_HA6599AA_AS	GN05625	2013	–	North America	Human	744	101	9	SAMN04393284	PRJNA290784
ESC_HA5405AA_AS	0000-0055-3678	2015	United States	North America	Human	744	101	9	SAMN04339722	PRJNA278886
ESC_HA9753AA_AS	02538	2014	Germany	Europe	–	744	101	9	SAMEA3716552	PRJEB8084
ESC_HA9734AA_AS	02438	2014	Germany	Europe	–	744	101	9	SAMEA3716514	PRJEB8084
ESC_HA9579AA_AS	0666	2013	Germany	Europe	Human	744	101	9	SAMEA3180343	PRJEB8084
ESC_IA8744AA_AS	14047606	2014	Italy	Europe	–	744	101	9	–	–
ESC_JA0861AA_AS	SCP28-48	–	Netherlands	Europe	Human	744	101	9	SAMEA4429775	PRJEB15226
ESC_JA0738AA_AS	SCK53-16	–	Netherlands	Europe	Human	744	101	9	SAMEA4429601	PRJEB15226
ESC_JA0562AA_AS	SCP19-76	–	Netherlands	Europe	Human	744	101	9	SAMEA4429529	PRJEB15226
ESC_JA0248AA_AS	SCP14-69	–	Netherlands	Europe	Human	744	101	9	SAMEA4429344	PRJEB15226
ESC_JA0225AA_AS	SCK44-52	–	Netherlands	Europe	Human	744	101	9	SAMEA4429224	PRJEB15226
ESC_JA0144AA_AS	SCP29-41	–	Netherlands	Europe	Human	744	101	9	SAMEA4428950	PRJEB15226
ESC_IA9624AA_AS	SCP20-32	–	Netherlands	Europe	Human	744	101	9	SAMEA4428493	PRJEB15226
ESC_IA9612AA_AS	SCP19-73	–	Netherlands	Europe	Human	744	101	9	SAMEA4428481	PRJEB15226
ESC_IA9331AA_AS	SCP10-62	–	Netherlands	Europe	Human	744	101	9	SAMEA4428296	PRJEB15226
ESC_IA9330AA_AS	SCP10-60	–	Netherlands	Europe	Human	744	101	9	SAMEA4428295	PRJEB15226
ESC_IA9595AA_AS	SCP04-28	–	Netherlands	Europe	Human	744	101	9	SAMEA4428194	PRJEB15226
ESC_IA9032AA_AS	SCK27-68	–	Netherlands	Europe	Human	744	101	9	SAMEA4427983	PRJEB15226
ESC_IA9183AA_AS	SCK27-69-2	–	Netherlands	Europe	Human	744	101	9	SAMEA4427833	PRJEB15226
ESC_LA0048AA_AS	8f1847d0-fa7c-11e5-b612-3c4a9275d6c8				–	744	101	9	SAMEA4061373	PRJEB12887
ESC_NA0024AA_AS	d9dcad40-6f4a-11e6-a83e-3c4a9275d6c8				–	744	101	9	SAMEA4559641	PRJEB17615
ESC_OA1306AA_AS	PAT-15-13233/ECX	2015	Portugal	Europe	Bovine	744	101	9	SAMEA104142932	PRJEB21546
ESC_RA0673AA_AS	ERS1912967	–	–	–	–	744	101	9	SAMEA104287989	PRJEB22381
ESC_RA2050AA_AS	U15_0003	2015	Poland	Europe	–	744	101	9	SAMEA104437461	PRJEB23993
ESC_RA2011AA_AS	70/14	2015	Poland	Europe	–	744	101	9	SAMEA104437422	PRJEB23993
ESC_RA2002AA_AS	46218	2015	Poland	Europe	–	744	101	9	SAMEA104437413	PRJEB23993
ESC_RA5119AA_AS	83-16	2016	Germany	Europe	Human	744	101	9	SAMEA104407573	PRJEB23663
ESC_UA3532AA_AS	ecoli024	2016	Switzerland	Europe	Human	744	101	9	SAMEA4916101	PRJEB28660
ESC_WA5736AA_AS	GER_MD03_1505_Eco_018	2015	Germany	Europe	Canine	744	101	9	SAMN08519225	PRJNA433857
ESC_WA5732AA_AS	GER_MD03_1505_Eco_010	2015	Germany	Europe	Canine	744	101	9	SAMN08519217	PRJNA433857
ESC_WA5727AA_AS	GER_MD02_1505_Eco_034	2015	Germany	Europe	Canine	744	101	9	SAMN08519238	PRJNA433857
ESC_WA5721AA_AS	GER_MD02_1505_Eco_040	2015	Germany	Europe	Canine	744	101	9	SAMN08519244	PRJNA433857
ESC_WA5707AA_AS	GER_MD06_1505_Eco_002	2015	Germany	Europe	Canine	744	101	9	SAMN08519210	PRJNA433857
ESC_WA5700AA_AS	GER_MD06_1505_Eco_007	2015	Germany	Europe	Canine	744	101	9	SAMN08519215	PRJNA433857
ESC_WA5692AA_AS	GER_MD11_1505_Eco_026	2015	Germany	Europe	Canine	744	101	9	SAMN08519232	PRJNA433857
ESC_WA5691AA_AS	GER_MD11_1505_Eco_030	2015	Germany	Europe	Canine	744	101	9	SAMN08519235	PRJNA433857
ESC_WA4047AA_AS	FMC_UTI_02980	2012	United States	North America	Human	744	101	9	SAMN07677141	PRJNA407956
ESC_WA4045AA_AS	FMC_UTI_02983	2012	United States	North America	Human	744	101	9	SAMN07677143	PRJNA407956
ESC_WA8498AA_AS		–	–	Europe	Human	744	101	9	SAMEA104653485	PRJEB24378
ESC_WA8358AA_AS	27	–	–	Europe	Human	744	101	9	SAMEA104652879	PRJEB24378
ESC_YA2312AA_AS	21	–	–	–	–	744	101	9	–	–
ESC_ZB6708AA_AS	EC-133	2016	–	–	–	744	101	9	–	–
ESC_ZB6713AA_AS	EC-62	2016	–	–	–	744	101	9	–	–
ESC_ZA1481AA_AS	EC-133	2016	Italy	Europe	Poultry	744	101	9	–	–
ESC_CB0931AA_AS	EC-69	2016	Italy	Europe	Poultry	744	101	9	–	–
ESC_ZA1524AA_AS	EC-79	2016	Italy	Europe	Poultry	744	101	9	–	–
ESC_ZA1543AA_AS	EC-84	2016	Italy	Europe	Poultry	744	101	9	–	–
ESC_ZA1545AA_AS	EC-74	2016	Italy	Europe	Poultry	744	101	9	–	–
ESC_ZA1546AA_AS	apec110	2016	Italy	Europe	Poultry	744	101	9	–	–
ESC_ZA1547AA_AS	EC-70	2016	Italy	Europe	Poultry	744	101	9	–	–
ESC_ZA1551AA_AS	EC-82	2016	Italy	Europe	Poultry	744	101	9	–	–
ESC_ZA3988AA_AS	SCCA973	2018	–	–	–	744	101	9	–	–
ESC_ZA4050AA_AS	SCBA216	2017	–	–	–	744	101	9	–	–
ESC_BB2612AA_AS		–	–	–	–	744	101	9	SAMEA4607656	PRJEB23294
ESC_CB6776AA_AS	CFS0360	2007	Ireland	Europe	Bovine	744	101	9	SAMEA5805975	PRJEB33643
ESC_CB6775AA_AS	CFS0359	2007	Ireland	Europe	Bovine	744	101	9	SAMEA5805974	PRJEB33643
ESC_DB0124AA_AS	Liv30MA	2011	Romania	Europe	Poultry	744	101	9	–	–
ESC_DB0187AA_AS	Liv43M	2011	Romania	Europe	Poultry	744	101	9	–	–
ESC_DB0188AA_AS	Liv53M	2011	Romania	Europe	Poultry	744	101	9	–	–
ESC_DB0189AA_AS	Liv67	2011	Romania	Europe	Poultry	744	101	9	–	–
ESC_DB0191AA_AS	Liv95	2011	Romania	Europe	Poultry	744	101	9	–	–
ESC_DB0195AA_AS	Liv111M	2011	Romania	Europe	Poultry	744	101	9	–	–
ESC_FB3483AA_AS	688-17-2	2017	Germany	Europe	Human	744	101	9	SAMEA5949537	PRJEB34353
ESC_FB3482AA_AS	687-17	2017	Germany	Europe	Human	744	101	9	SAMEA5949536	PRJEB34353
ESC_FB3481AA_AS	459-16	2016	Germany	Europe	Human	744	101	9	SAMEA5949535	PRJEB34353
ESC_FB3480AA_AS	133-16	2016	Germany	Europe	Human	744	101	9	SAMEA5949534	PRJEB34353
ESC_FB3479AA_AS	131-16	2016	Germany	Europe	Human	744	101	9	SAMEA5949533	PRJEB34353
ESC_FB3478AA_AS	129-16	2016	Germany	Europe	Human	744	101	9	SAMEA5949532	PRJEB34353
ESC_FB3477AA_AS	26-16	2015	Germany	Europe	Environment	744	101	9	SAMEA5949531	PRJEB34353
ESC_FB3476AA_AS	25-16	2015	Germany	Europe	Human	744	101	9	SAMEA5949530	PRJEB34353
ESC_FB3475AA_AS	24-16	2015	Germany	Europe	Human	744	101	9	SAMEA5949529	PRJEB34353
ESC_FB4634AA_AS		–	–	–	–	744	101	9	SAMEA5786825	PRJEB34493
ESC_GB9817AA_AS	N17-00965	2016	Canada	North America	Human	744	101	9	SAMN12731744	PRJNA564992
ESC_HB8455AA_AS	Liv67M	2011	Romania	Europe	Avian	744	101	9	SAMN12576005	PRJNA560337
ESC_HB8076AA_AS	Liv37	2011	Romania	Europe	Avian	744	101	9	SAMN12575972	PRJNA560337
ESC_IB8193AA_AS	60-2015-01-5018-1_CGAGGCTG-ACTGCATA	2015	Norway	Europe	–	744	101	9	SAMEA6492373	PRJEB33048
ESC_IB6263AA_AS	SAMEA6368837	–	–	–	–	744	101	9	SAMEA6368837	PRJEB35685
ESC_IB6040AA_AS	SAMEA6368103		Netherlands	Europe	–	744	101	9	SAMEA6368103	PRJEB35685
ESC_LB0110AA_AS	A DD F-31	2016	Germany	Europe	Water/River	744	101	9	SAMN11124890	PRJNA526980
ESC_LB0359AA_AS	A DD F-32	2016	Germany	Europe	Water/River	744	101	9	SAMN11124891	PRJNA526980
ESC_LB5965AA_AS	ampC_0039	2016	Netherlands	Europe	Human	744	101	9	SAMN15052523	PRJNA592140
ESC_MB3710AA_AS	eco_bs_00161	2019				744	101	9	–	–
ESC_NB3733AA_AS	isol068	2013	Netherlands	Europe	Human	744	101	9	SAMEA7281037	PRJEB40103
ESC_NB3709AA_AS	isol037	2013	Netherlands	Europe	Human	744	101	9	SAMEA7281011	PRJEB40103
ESC_NB6044AA_AS	GC456	2012	Germany	Europe	Human	744	101	9	SAMN14491131	PRJNA616452
ESC_NB5985AA_AS	GC318	2015	Germany	Europe	Human	744	101	9	SAMN14491077	PRJNA616452
ESC_NB4257AA_AS	GC8	2010	Germany	Europe	Human	744	101	9	SAMN14491210	PRJNA616452
ESC_UB2023AA_AS	Escherichia coli	2018	Denmark	Europe	Human	744	101	9	SAMEA6657408	PRJEB37711
ESC_UB2451AA_AS	SAMEA7758564	–	Netherlands	Europe	–	744	101	9	SAMEA7758564	PRJEB42331
ESC_UB4090AA_AS	SE17X31330_94	2017	Slovakia	Europe	Swine	744	101	9	SAMEA5732389	PRJEB33169
ESC_WB3478AA_AS	S.129.20.Ec	2020	Germany	Europe	Human	744	101	9	SAMEA8218266	PRJEB43550
ESC_WB3421AA_AS	401503020	2015	Spain	Europe	Poultry	744	101	9	SAMEA7577848	PRJEB41365
ESC_WB3419AA_AS	401503016	2015	Spain	Europe	Poultry	744	101	9	SAMEA7577846	PRJEB41365
ESC_ZB7910AA_AS	SYSUSCCA973	2018	China	Asia	Swine	744	101	9	SAMN21238976	PRJNA593695
ESC_ZB7406AA_AS	SYSUSCBA216	2017	China	Asia	Swine	744	101	9	SAMN21238706	PRJNA593695
ESC_AC4546AA_AS	EC15	–	–	–	–	744	101	9	–	–
ESC_AC9286AA_AS	Avian pathogenic E. coli 110	–	–	–	Poultry	744	101	9	SAMN20133361	PRJNA745070
ESC_AC9285AA_AS	Avian pathogenic E. coli 107	–	–	–	Poultry	744	101	9	SAMN20133360	PRJNA745070
ESC_BC8246AA_AS	SAMEA4645094	2015	United Kingdom	Europe	Swine	744	101	9	SAMEA4645094	PRJEB26317
ESC_BC8247AA_AS	SAMEA4645093	2015	United Kingdom	Europe	Swine	744	101	9	SAMEA4645093	PRJEB26317
ESC_BC8248AA_AS	SAMEA4645092	2015	United Kingdom	Europe	Swine	744	101	9	SAMEA4645092	PRJEB26317
ESC_BC8322AA_AS	SAMEA4645017	2015	United Kingdom	Europe	Swine	744	101	9	SAMEA4645017	PRJEB26317
ESC_BC8386AA_AS	SAMEA4644952	2014	United Kingdom	Europe	Swine	744	101	9	SAMEA4644952	PRJEB26317
ESC_BC8387AA_AS	SAMEA4644951	2014	United Kingdom	Europe	Swine	744	101	9	SAMEA4644951	PRJEB26317
ESC_BC8388AA_AS	SAMEA4644950	2014	United Kingdom	Europe	Swine	744	101	9	SAMEA4644950	PRJEB26317
ESC_BC8560AA_AS	SAMEA4644946	2014	United Kingdom	Europe	Swine	744	101	9	SAMEA4644946	PRJEB26317
ESC_BC8562AA_AS	SAMEA4644943	2014	United Kingdom	Europe	Swine	744	101	9	SAMEA4644943	PRJEB26317
ESC_BC8563AA_AS	SAMEA4644942	2014	United Kingdom	Europe	Swine	744	101	9	SAMEA4644942	PRJEB26317
ESC_BC8422AA_AS	SAMEA4644916	2014	United Kingdom	Europe	Swine	744	101	9	SAMEA4644916	PRJEB26317
ESC_BC8429AA_AS	SAMEA4644909	2014	United Kingdom	Europe	Swine	744	101	9	SAMEA4644909	PRJEB26317
ESC_CC4264AA_AS	AWGS13092804-1_S23	2013	Netherlands	Europe	Human	744	101	9	SAMEA5970690	PRJEB34532
ESC_CC4334AA_AS	AWGS09270_S23	2009	Netherlands	Europe	Human	744	101	9	SAMEA5970160	PRJEB34532
ESC_CC4364AA_AS	AWGS09222_S12	2009	Netherlands	Europe	Avian	744	101	9	SAMEA5970093	PRJEB34532
ESC_CC4409AA_AS	AWGS09136_S14	2009	Netherlands	Europe	Avian	744	101	9	SAMEA5969909	PRJEB34532
ESC_CC4970AA_AS	Escherichia coli strain 20E0552	2019	Germany	Europe	Camelid	744	101	9	SAMN24979164	PRJNA806394
ESC_CC8767AA_AS	S.16.21.Ec	2021	Germany	Europe	Human	744	101	9	SAMEA12790328	PRJEB50554
ESC_DC0226AA_AS	22SC04GT01-EC	2022	–	–	Poultry	744	101	9	SAMN27781900	PRJNA292663
ESC_DC7157AA_AS	170231	–	United Kingdom	Europe	Human	744	101	9	SAMN26427508	PRJNA812750
ESC_DC7563AA_AS	169544	–	United Kingdom	Europe	Animal-related	744	101	9	SAMN26427051	PRJNA812750
ESC_DC8539AA_AS	2514b_Spain	2019	Spain	Europe	Avian	744	101	9	SAMN25244090	PRJNA800400
ESC_DC8540AA_AS	2513b_Spain	2019	Spain	Europe	Avian	744	101	9	SAMN25244089	PRJNA800400
ESC_EC0619AA_AS	SAMEA12940757	2019	Spain	Europe	Human	744	101	9	SAMEA12940757	PRJEB50822
ESC_EC5502AA_AS	IMT44785	2016	Germany	Europe	Bovine	744	101	9	SAMEA12944625	PRJEB50837
ESC_EC5554AA_AS	IMT44730	2014	Germany	Europe	Bovine	744	101	9	SAMEA12944574	PRJEB50837
ESC_EC5556AA_AS	IMT44728	2013	Germany	Europe	Bovine	744	101	9	SAMEA12944572	PRJEB50837
ESC_EC5610AA_AS	IMT44673	2010	Germany	Europe	Bovine	744	101	9	SAMEA12944518	PRJEB50837
ESC_EC5830AA_AS	JPI193_S43	2014	France	Europe	Human	744	101	9	SAMEA12944276	PRJEB50837
ESC_FC4618AA_AS	JPI136_S61	2011	France	Europe	Human	744	101	9	SAMEA12944213	PRJEB50837
ESC_EC5901AA_AS	JPI128_S53	2011	France	Europe	Human	744	101	9	SAMEA12944204	PRJEB50837
ESC_FC4629AA_AS	JPI119_S44	2011	France	Europe	Human	744	101	9	SAMEA12944194	PRJEB50837
ESC_EC6023AA_AS	41317_S51	2015	France	Europe	Bovine	744	101	9	SAMEA12944076	PRJEB50837
ESC_EC6087AA_AS	35629_S56	2014	France	Europe	Bovine	744	101	9	SAMEA12944008	PRJEB50837
ESC_EC6112AA_AS	34250_S27	2013	France	Europe	Bovine	744	101	9	SAMEA12943983	PRJEB50837
ESC_EC6173AA_AS	26209_S40	2010	France	Europe	Bovine	744	101	9	SAMEA12943917	PRJEB50837
ESC_EC6768AA_AS	N16-01895	2010	Canada	–	Human	744	101	9	SAMEA12943299	PRJEB50837
ESC_FC1622AA_AS	N855	–	Switzerland	Europe	Human	744	101	9	SAMN30467469	PRJNA872487
ESC_GC0247AA_AS	KresCPE0045	2016	Norway	Europe	Human	744	101	9	SAMEA111435725	PRJEB56146
ESC_GC2550AA_AS	401503010	2021	Spain	Europe	Human	744	101	9	SAMN25849923	PRJNA805266
ESC_GC2637AA_AS	34250	2021	France	Europe	Human	744	101	9	SAMN25849628	PRJNA805266
ESC_GC2644AA_AS	3992-07-01	2021	Norway	Europe	Human	744	101	9	SAMN25849839	PRJNA805266
ESC_GC2733AA_AS	PE13-095	2021	United Kingdom	Europe	Human	744	101	9	SAMN25849682	PRJNA805266
ESC_KC2391AA_AS	FSIS12323026	2023	United States	North America	Poultry	744	101	9	SAMN36026957	PRJNA292667
ESC_KC7875AA_AS	FMC_UTI_02723	2012	United States	North America	Human	744	101	9	SAMN07676966	PRJNA407956
ESC_LC3939AA_AS	VO113_S31	2019	Spain	Europe	Avian	744	101	9	–	–
ESC_LC3952AA_AS	VO107_S27	2019	Spain	Europe	Avian	744	101	9	–	–
ESC_LC5894AA_AS	ARS-CC11252	2014	United States	North America	Bovine	744	101	9	SAMN37429638	PRJNA1015245
ESC_MC3777AA_AS	Not provided	2018	Poland	Europe	Feline	744	101	9	SAMEA114494591	PRJEB67440
ESC_MC3139AA_AS	HU218	2022	United Kingdom	Europe	Human	744	101	9	–	–
ESC_MC7961AA_AS	ExPEC_A88	2012	China	Asia	Swine	744	101	9	SAMN38414709	PRJNA1044843
ESC_RC8316AA_AS	SAMEA114783622	2015	Spain	Europe	Human	744	101	9	SAMEA114783622	PRJEB70795
ESC_RC8426AA_AS	PBIO3962	2021	–	–	–	744	101	9	SAMEA115424651	PRJEB74044
ESC_QC3065AA_AS	24SC07GT01-EC	2024	United States	North America	Poultry	744	101	9	SAMN42738707	PRJNA292663
ESC_RC8874AA_AS	32794	2020	United Kingdom	Europe	–	744	101	9	SAMEA115471799	PRJEB74488
ESC_RC9330AA_AS	32784	2020	United Kingdom	Europe	–	744	101	9	SAMEA115471789	PRJEB74488
ESC_SC3696AA_AS	SAMEA13158741	–	–	–	–	744	101	9	SAMEA13158741	PRJEB50545
ESC_SC4552AA_AS	AWGS130005	2013	Netherlands	Europe	Human	744	101	9	SAMEA115891977	PRJEB78530
ESC_SC9295AA_AS	VAL 6-23	2022	Chile	South America	Marine Mammal	744	101	9	0	0
ESC_YC3342AA_AS	DTU_2021_1007937_1_SI_19_Mbl0086	2019	Switzerland	Europe	Bovine	744	101	9	SAMEA117965048	PRJEB84454
ESC_YC8978AA_AS	R0759	2018	Belgium	Europe	Bovine	744	101	9	SAMEA115968252	PRJEB79574
ESC_YC9024AA_AS	R1972	2019	Belgium	Europe	Bovine	744	101	9	SAMEA115968453	PRJEB79574
ESC_YC9471AA_AS	R2398	2019	Belgium	Europe	Bovine	744	101	9	SAMEA115968535	PRJEB79574
ESC_ZC7877AA_AS	SAMEA118771166	2017	Spain	Europe	Human	744	101	9	SAMEA118771166	PRJEB62601
ESC_ZC6868AA_AS	ECO-JSC-RGN-103809	2015	Belgium	Europe	Human	744	101	9	SAMN50743263	PRJNA1309274
ESC_BD4000AA_AS	ARSIA06	2014	Belgium	Europe	Bovine	744	101	9	SAMEA119979899	PRJEB79574
ESC_BD4002AA_AS	ARSIA25	2015	Belgium	Europe	Bovine	744	101	9	SAMEA119979918	PRJEB79574
ESC_BD4219AA_AS	ARSIA44	2015	Belgium	Europe	Bovine	744	101	9	SAMEA119979937	PRJEB79574
ESC_AD8494AA_AS	20220802chu7	2022	Switzerland	Europe	Water/River	744	101	9	SAMN48885415	PRJNA1271740
ESC_AD8583AA_AS	20220412chu2	2022	Switzerland	Europe	Water/River	744	101	9	SAMN48885317	PRJNA1271740
ESC_AD8719AA_AS	20211116alt2	2021	–	–	Water/River	744	101	9	SAMN48885183	PRJNA1271740
ESC_AD8841AA_AS	20211116alt4	2021	–	–	Water/River	744	101	9	SAMN48885185	PRJNA1271740
ESC_AD9727AA_AS	RB2-18-0093-1	2018	Germany	Europe	Human	744	101	9	SAMN46759187	PRJNA1221950
ESC_DD7678AA_AS	BVEC10398	2023	Italy	Europe	Human	744	101	9	SAMEA120381893	PRJEB97262
ESC_ED0503AA_AS	BVEC01175	2014	Germany	Europe	Human	744	101	9	SAMEA120374295	PRJEB97262
ESC_ED1534AA_AS	BVEC02075	2014	Italy	Europe	Human	744	101	9	SAMEA120374669	PRJEB97262
ESC_ED1916AA_AS	BVEC03177	2016	South Korea	Asia	Human	744	101	9	SAMEA120374914	PRJEB97262
ESC_ED2048AA_AS	BVEC03813	2016	Brazil	South America	Human	744	101	9	SAMEA120375063	PRJEB97262
ESC_ED2466AA_AS	BVEC01310	2012	–	–	Human	744	101	9	SAMEA120374421	PRJEB97262
ESC_ED0688AA_AS	W1178	2012	United States	North America	Animal-related	744	101	9	–	–
ESC_ED1972AA_AS	W92	–	–	–	–	744	101	9	–	–
ESC_ED1973AA_AS	W94	–	–	–	–	744	101	9	–	–
ESC_ED1979AA_AS	W409	–	–	–	–	744	101	9	–	–
ESC_ED1981AA_AS	W559	–	–	–	–	744	101	9	–	–
ESC_ED6483AA_AS	F2T3-S41	2018	United Kingdom	Europe	Swine	744	101	9	SAMN38036542	PRJNA1033605
ESC_ED6529AA_AS	F2T2-S39	2018	United Kingdom	Europe	Swine	744	101	9	SAMN38036500	PRJNA1033605
ESC_FA6536AA_AS	VREC0391	–	–	Europe	–	48	113	32	SAMEA3752377	PRJEB8774
ESC_IA4218AA_AS	1e26dbe0-fa7c-11e5-8812-3c4a9275d6c8	–	–	–	–	48	113	32	SAMEA3980822	PRJEB12887
ESC_LA0491AA_AS	c742f150-fa7c-11e5-ae86-3c4a9275d6c8	–	–	–	–	48	113	32	SAMEA4061931	PRJEB12887
ESC_ZB7817AA_AS	SYSUSCAA288	2016	China	Asia	Swine	48	113	32	SAMN21238410	PRJNA593695
ESC_ZB7364AA_AS	SYSUSCAD182	2016	China	Asia	Human	48	113	32	SAMN21238506	PRJNA593695
ESC_KC2376AA_AS	FSIS12323034	2023	United States	North America	Swine	48	113	32	SAMN36027172	PRJNA292667
ESC_SC7819AA_AS	ADRDL-5062	2022	United States	North America	Swine	48	113	32	SAMN43963979	PRJNA1166323
ESC_UC3297AA_AS	A36	2021	Indonesia	Asia	Poultry	48	113	32	SAMD00790705	PRJDB18129
ESC_YC3533AA_AS	HCP8S3_I2	2022	–	–	Swine	48	113	32	SAMN48969902	PRJNA1273977
ESC_BD2437AA_AS	E71	2019	Indonesia	Asia	Poultry	48	113	32	SAMD01039467	PRJDB18396
ESC_BD2633AA_AS	A19	2019	Indonesia	Asia	Poultry	48	113	32	SAMD01039297	PRJDB18396
Note: –, none.

## Sheet: Table S2
Table S2. Genetic characteristics of Escherichia coli HBFY-1 and HBFY-2.
Genetic characteristics	HBFY-1	HBFY-2
Size (bp)	4843550	4818223
No. of contigs (≥500 bp)	92	84
GC Content (%)	50.81	50.69
CDSs	4552	4508
rRNA	14	11
tmRNA	1	1
tRNA	82	81
MLST (Achtman)	744	48
Plasmid type	IncFIB(AP001918); IncFIC(FII)	IncI1; IncQ1; IncX1; IncY
Serotype	O101:H9	O113:H32
Antimicrobial class
β-lactams	blaCTX-M-27	blaNDM-5
Quinolones	qnrS2; gyrA (S83L, D87N); parC (S80I, A56T)	qnrS1
Tetracyclines	tet(A)	tet(A)
Trimethoprim/sulfonamides	dfrA17; sul1; sul2	dfrA12; sul1; sul3
Aminoglycosides	aph(6)-Id; aph(3'')-Ib; aph(3')-Ia; aadA5	aadA1; aadA2
Phenicols	–	cmlA1
Macrolides	mph(A); mrx(A)	erm (allele unresolved)
Note: –, none.

## Sheet: Table S3
Table S3. Contig-level composition of the blaNDM-5-associated plasmid bin in Escherichia coli HBFY-2.
Contig ID	Size (bp)	Replicon type	Antibiotic resistance genes
LBPHADPD_23	82145	IncY	–
LBPHADPD_57	14596	–	dfrA12; aadA2; cmlA1; aadA1; sul3
LBPHADPD_62	9686	–	–
LBPHADPD_64	8242	–	blaNDM-5; ble; sul1 ;qacEΔ1
LBPHADPD_79	4264	–	–
LBPHADPD_82	2542	–	–
Note: –, none.
